# Supplementary material for: Global spatio-temporally harmonised datasets for producing high-resolution gridded population distribution datasets
Source: Big Earth Data. 2019 Jun 18;3(2):108–39. doi: 10.1080/20964471.2019.1625151 (PMC6743742; doi:10.1080/20964471.2019.1625151)
Supplement: Supplemental Material [file TBED_A_1625151_SM5772.zip]

Archive with 2 entries (2 files):
- supplementary material.docx
- supplementary tables.xlsx
