# Supplementary material for: Global spatio-temporally harmonised datasets for producing high-resolution gridded population distribution datasets
Source: Big Earth Data. 2019 Jun 18;3(2):108–39. doi: 10.1080/20964471.2019.1625151 (PMC6743742; doi:10.1080/20964471.2019.1625151)
Supplement: Supplemental Material [file TBED_A_1625151_SM5772.zip › supplementary tables.xlsx]

## Sheet: Supplementary Tables
Country code	Country code	Country	Total population (count) 2000	Total population (count) 2014	Total population (count) affected where PfPR >10%, 2000	Total population (count) affected where PfPR >10%, 2014	Percentage of total population affected where PfPR >10%, 2000	Percentage of total population affected where PfPR >10%, 2014
12	DZA	Algeria, People's Democratic Republic of	26538882	34024856	NULL	NULL	NULL	NULL
24	AGO	Angola, Republic of	12352447	15643980	12101844	7494267	97.9712	47.9051
72	BWA	Botswana, Republic of	659731	986072	485	0	0.0735148	0
108	BDI	Burundi, Republic of	6652640	9510595	5983468	6501587	89.9413	68.3615
120	CMR	Cameroon, Republic of	11269655	19209423	11099439	17959665	98.4896	93.494
132	CPV	Cape Verde, Republic of	421167	474071	NULL	NULL	NULL	NULL
140	CAF	Central African Republic	1732214	2690580	1732214	2676563	100	99.479
148	TCD	Chad, Republic of	2446368	5855398	1849065	5295088	75.5841	90.4309
174	COM	Comoros, Union of the	529832	769374	NULL	NULL	NULL	NULL
175	MYT	Mayotte	151696	225590	NULL	NULL	NULL	NULL
178	COG	Congo, Republic of the	2870118	1861044	2823997	1832134	98.3931	98.4466
180	COD	Congo, Democratic Republic of the	30719535	66634930	28966044	60703047	94.2919	91.0979
204	BEN	Benin, Republic of	4724412	8708180	4724043	8479070	99.9922	97.369
226	GNQ	Equatorial Guinea, Republic of	509190	703167	243944	363672	47.9082	51.7192
231	ETH	Ethiopia, Federal Democratic Republic of	53154081	81102666	6856936	6313	12.9001	0.00778396
232	ERI	Eritrea, State of	1921041	2511033	182215	NULL	9.48522	NULL
262	DJI	Djibouti, Republic of	471933	703352	15697	0	3.32611	0
266	GAB	Gabon, Gabonese Republic	548170	1195953	524874	1153387	95.7502	96.4408
270	GMB	Gambia, Republic of the	1138145	1866165	781615	25989	68.6745	1.39264
288	GHA	Ghana, Republic of	16254665	25551912	16248182	25445179	99.9601	99.5823
324	GIN	Guinea, Republic of	4744996	7179947	4013495	6054598	84.5837	84.3265
384	CIV	Côte d'Ivoire, Republic of	11332115	18010638	11331920	18009657	99.9983	99.9946
404	KEN	Kenya, Republic of	26391181	41284699	20339651	26293247	77.0699	63.6876
426	LSO	Lesotho, Kingdom of	1487711	1414667	NULL	NULL	NULL	NULL
430	LBR	Liberia, Republic of	1663287	2745213	1377131	2266612	82.7958	82.566
434	LBY	Libyan Arab Jamahiriya	3184998	4312746	NULL	NULL	NULL	NULL
450	MDG	Madagascar, Republic of	9442466	15945834	4812187	3634080	50.9632	22.7902
454	MWI	Malawi, Republic of	10144836	15194901	10099325	14454571	99.5514	95.1278
466	MLI	Mali, Republic of	4644363	11238721	4625936	11183226	99.6032	99.5062
478	MRT	Mauritania, Islamic Republic of	1073385	2075962	351759	93816	32.771	4.51916
504	MAR	Morocco, Kingdom of	24757932	29794291	NULL	NULL	NULL	NULL
508	MOZ	Mozambique, Republic of	9699320	17888505	9280373	17334147	95.6807	96.901
516	NAM	Namibia, Republic of	1179435	1521456	665597	455778	56.4335	29.9567
562	NER	Niger, Republic of	6358253	14037984	6351128	14009442	99.8879	99.7967
566	NGA	Nigeria, Federal Republic of	107916690	172278605	101172001	166212358	93.7501	96.4788
624	GNB	Guinea-Bissau, Republic of	613376	996650	589416	270175	96.0938	27.1083
646	RWA	Rwanda, Republic of	7740593	11157602	5928319	654526	76.5874	5.86619
678	STP	São Tomé and Príncipe, Democratic Republic of	116531	178540	NULL	NULL	NULL	NULL
686	SEN	Senegal, Republic of	7148586	11925744	4929414	595751	68.9565	4.9955
694	SLE	Sierra Leone, Republic of	3413471	4958526	2812696	4078608	82.3999	82.2544
706	SOM	Somalia, Somali Republic	1980319	3618877	836020	498033	42.2164	13.7621
710	ZAF	South Africa, Republic of	42216548	52446755	3263601	1173945	7.73062	2.23836
716	ZWE	Zimbabwe, Republic of	6460182	8003816	136688	107758	2.11585	1.34633
728	SSD	South Sudan	965591	3748197	965591	3672690	100	97.9855
729	ESH	Western Sahara	12640416	22262637	2763654	483870	21.8636	2.17346
732	SDN	Sudan, Republic of	356423	420609	NULL	NULL	NULL	NULL
748	SWZ	Swaziland, Kingdom of	670773	755779	873	18	0.130148	0.00238165
768	TGO	Togo, Togolese Republic	3800028	6304188	3799930	5909660	99.9974	93.7418
788	TUN	Tunisia, Tunisian Republic	8000785	9258397	NULL	NULL	NULL	NULL
800	UGA	Uganda, Republic of	21734584	33533793	20937230	29802664	96.3314	88.8735
818	EGY	Egypt, Arab Republic of	64822702	83991958	NULL	NULL	NULL	NULL
834	TZA	Tanzania, United Republic of	25241411	40607860	23441621	16577620	92.8697	40.8237
854	BFA	Burkina Faso	7284960	14418077	7284960	14415691	100	99.9835
894	ZMB	Zambia, Republic of	4237089	8130420	4235354	7298965	99.9591	89.7735
Supplementary Table 3. Country population affected by Plasmodium falciparum malaria infection in 2000 and 2014 where prevalence is >10%
Africa UN Zone	Region	Total population (count) 2000	Total population (count) 2012	Total population (count) 2014	Total population (count) within conflict zones, 2000	Total population (count) within conflict zones, 2012	Total population (count) within conflict zones, 2014	Percentage of regional population within conflict zones, 2000	Percentage of regional population within conflict zones, 2012	Percentage of regional population within conflict zones, 2014
1	North	140302138	177215498	184065494	14000888	34000134	47288896	9.9791	19.1858	25.6913
2	East	186918795	274566842	293937114	11700094	23805444	28423579	6.25945	8.67018	9.66995
3	Central	62564228	102907908	113973015	3913139	13170507	18368842	6.25459	12.7983	16.1168
4	West	182531899	281903921	302770583	9489334	30894837	42992579	5.19873	10.9593	14.1997
5	South	46214198	55325676	57124729	1876689	16499427	16519103	4.06085	29.8224	28.9176
Supplementary Table 4. African regional population affected by conflict in 2000, 2012, and 2014
